# Supplementary material for: Biophysical Manipulation of the Extracellular Environment by Eurotium halophilicum
Source: Pathogens. 2022 Dec 2;11(12):1462. doi: 10.3390/pathogens11121462 (PMC9781259; doi:10.3390/pathogens11121462)
Supplement: Supplementary file 1 [file pathogens-11-01462-s001.zip]

Archive with 1 entries (1 files):
- pathogens-2068113-supplementary.pdf
